# Supplementary material for: Primary Intestinal Extranodal Natural Killer/T-Cell Lymphoma, Nasal Type: A Comprehensive Clinicopathological Analysis of 55 Cases
Source: PLoS One. 2016 Aug 26;11(8):e0161831. doi: 10.1371/journal.pone.0161831 (PMC5001693; doi:10.1371/journal.pone.0161831)
Supplement: S1 Table — (XLSX) [file pone.0161831.s001.xlsx]

## Sheet: 工作表1
No.	Sex	Age (yrs)	Abdominal pain	Fever	Other symptoms	B symptoms	Perforation	Operation	Location	Depth of invasion	LN involvement	Stage	Stage (I,II=0)	Tumor cell size*	CD3	CD4	CD8	CD56	TIA1	GB	perforin	CD30	Ki-67 (%)	EBV-EBER	TCR rearrangement	Treatment	Follow-up time (months)	Status
1	F	37	yes	yes	no	yes	no	resection	small intestine (ileum)	subserosa	yes	II	0	S	positive	positive	negative	positive	positive	positive	positive	ND	70	positive	positive [TCRG: A(+), B(+); TCRB: A(-), B(+), C(+); TCRD: A(+)]	chemotherapy (DICE)	3	alive
2	F	43	yes	no	no	no	no	resection	ileocecal junction	subserosa	no	I	0	S, M, L; mononucleated tumor giant cells	positive	negative	negative	positive	positive	ND	ND	positive	90	positive	ND	chemotherapy(SMILE)	2	alive
3	M	41	yes	yes	no	no	no	resection	small intestine	subserosa	no	I	0	S, M, L	positive	negative	negative	negative	positive	positive	ND	ND	80	positive	ND	chemotherapy (P-GEMOX)	1	alive
4	F	33	yes	yes	no	yes	yes	resection	small intestine	subserosa	no	I	0	S, M, L	positive	negative	negative	positive	positive	positive	positive	ND	80	positive	negative [TCRG: A(+/-), B(-)；TCRB: A(-), B(-), C(-)；TCRD：A(-)]	chemotherapy(SMILE)	2	alive
5	M	26	yes	no	no	no	no	biopsy	colon	NA	NA	I	0	S, M	positive	negative	negative	positive	positive	ND	ND	positive	90	positive	ND	chemotherapy	NA	NA
6	F	36	yes	yes	no	no	no	resection	small intestine	subserosa	NA	I	0	S, M, L	positive	negative	negative	positive	positive	negative	negative	positive	80	positive	ND	chemotherapy (SMILE)	2	alive
7	M	69	yes	no	diarrhea	no	no	resection	colon	spread beyond intestinal wall	no	II	0	S, M, L; multinucleated tumor giant cells	positive	negative	negative	positive	positive	positive	positive	negative	80	positive	ND	NO chemotherapy/radiotherapy	1	dead
8	M	40	yes	yes	diarrhea, nausea, fecal occult blood	yes	yes	biopsy	small intestine	NA	no	IV	1	S, M	positive	negative	negative	positive	positive	positive	positive	ND	60	positive	ND	NO chemotherapy/radiotherapy	1	dead
9	M	62	no	no	lower GI bleeding	no	no	resection	small intestine (ileum)	subserosa	NA	I	0	M	positive	positive	negative	positive	positive	positive	positive	ND	60	positive	positive [TCRG: A(+), B(-); TCRB: A(-), B(-) C(-); TCRD: A(+)]	chemotherapy (SMILE)	14	alive
10	M	29	yes	yes	no	no	yes	resection	small intestine	subserosa	yes	II	0	M	positive	negative	negative	positive	positive	negative	positive	negative	50	positive	positive [TCRG: A(-), B(-); TCRB: A(-), B(+), C(-); TCRD: A(-)]	chemotherapy (EPOCH, P-GEMOX )	9	alive
11	M	55	yes	yes	fecal occult blood	yes	yes	resection	small intestine	subserosa	no	I	0	S, M	positive	positive	negative	positive	negative	negative	positive	negative	80	positive	ND	chemotherapy	18	alive
12	M	20	yes	no	nausea, vomiting	no	no	resection	ileocecal junction	subserosa	NA	I	0	S, M, L	positive	ND	ND	negative	positive	positive	positive	ND	60	positive	ND	NO chemotherapy/radiotherapy	10	alive
13	M	26	yes	no	mass	no	no	resection	small intestine	muscularis propria	yes	II	0	M	positive	negative	negative	positive	positive	ND	negative	positive	80	positive	negative [TCRG: A(-), B(-); TCRB: A(-), B(-), C(-);TCRD: A(-)]	chemotherapy	NA	NA
14	M	44	yes	no	constipation	no	no	biopsy	ileocecal junction	NA	yes	II	0	M	positive	ND	ND	positive	positive	negative	ND	ND	50	positive	ND	chemotherapy (SMILE)	5	alive
15	M	33	yes	no	no	no	no	biopsy	colon	NA	NA	IV	1	S, M, L	positive	ND	ND	positive	positive	positive	positive	ND	70	positive	ND	chemotherapy	11	dead
16	M	24	no	yes	fecal occult blood	yes	yes	biopsy	small intestine (ileum)	NA	NA	I	0	S, M, L	positive	negative	negative	positive	positive	positive	ND	positive	70	positive	ND	chemotherapy	2	dead
17	M	55	yes	yes	diarrhea, fecal occult blood	no	yes	resection	colon, small intestine (ileum)	subserosa	no	I	0	M	positive	negative	negative	positive	positive	ND	ND	ND	70	positive	negative [TCRG: A(-),B(-)；TCRB: A(-), B(-), C(-)；TCRD: A(-)]	NO chemotherapy/radiotherapy	4	dead
18	M	39	yes	yes	no	no	no	resection	colon	subserosa	no	I	0	S, M	positive	ND	ND	positive	positive	positive	positive	ND	90	positive	ND	chemotherapy (DICE)	18	alive
19	M	65	yes	no	no	no	yes	resection	small intestine	subserosa	no	I	0	S, M (scattered large cells)	positive	positive	negative	positive	positive	positive	negative	ND	60	positive	positive [TCRG: A(+), B(-);TCRB: A(+/-), B(-), C(+); TCRD: A(-)]	NA	12	dead
20	M	70	yes	no	no	no	yes	resection	small intestine	subserosa	yes	II	0	S, M	positive	negative	ND	positive	positive	positive	positive	positive	70	positive	ND	chemotherapy	21	alive
21	M	33	yes	yes	no	yes	yes	resection	colon	subserosa	NA	II	0	S, M, L	positive	negative	negative	negative	positive	positive	positive	negative	60	negative	negative [TCRG: A(-),B(-)；TCRB: A(-), B(-), C(-)；TCRD：A(-)]	NO chemotherapy/radiotherapy	2	dead
22	F	37	yes	yes	no	no	no	resection	colon	subserosa	no	II	0	S, M, L; mononucleated tumor giant cells	positive	negative	negative	positive	positive	positive	negative	positive	60	positive	negative [TCRG: A(-),B(-)；TCRB：A(-), B(-), C(-)；TCRD：A(-)]	chemotherapy (DICE)	22	alive (relapsed aefter 20 mo)
23	M	35	yes	yes	mass	yes	no	resection	small intestine	spread beyond intestinal wall	yes	II	0	S, M	positive	negative	negative	positive	positive	ND	ND	negative	60	positive	ND	chemotherapy (DICE)	3	dead
24	M	44	yes	yes	no	no	no	resection	small intestine	spread beyond intestinal wall	no	IV	1	S, M, L	positive	negative	negative	positive	positive	ND	ND	negative	80	positive	ND	NO chemotherapy/radiotherapy	2	dead
25	M	40	yes	yes	no	yes	no	resection	small intestine (jejunum)	subserosa	NA	I	0	S, M, L	positive	negative	negative	positive	negative	negative	positive	negative	90	positive	ND	NA	5	dead
26	F	37	yes	no	no	no	no	biopsy	ileocecal junction	NA	no	I	0	S, M	positive	negative	negative	positive	positive	positive	positive	ND	80	positive	ND	chemotherapy, radiotherapy, and subsequent autologous hematopoietic stem cell transplantation	27	alive
27	F	75	yes	no	no	no	no	resection	colon	spread beyond intestinal wall	NA	II	0	S, M, L; mononucleated tumor giant cells	positive	negative	negative	positive	positive	positive	positive	ND	70	positive	ND	NO chemotherapy/radiotherapy	31	alive
28	M	33	yes	no	no	no	no	resection	ileocecal junction	spread beyond intestinal wall	NA	II	0	S, M, L	positive	ND	ND	positive	positive	positive	positive	ND	50	positive	negative [TCRG: A(-),B(-)；TCRB：A(-), B(-), C(-)；TCRD：A(-)]	chemotherapy	NA	NA
29	F	20	yes	no	no	no	no	resection	ileocecal junction	subserosa	NA	I	0	S, M, L	positive	ND	ND	positive	positive	positive	positive	ND	90	positive	negative [TCRG: A(-),B(-)；TCRB：A(-), B(-), C(-)；TCRD：A(-)]	chemotherapy	NA	NA
30	M	60	yes	no	no	no	no	biopsy	small intestine (duodenum)	NA	NA	I	0	S, M (scattered large cells)	positive	positive	negative	positive	positive	positive	negative	negative	80	positive	positive［TCRG: A(+), B(-); TCRB: A(+), B(-), C(+); TCRD: A(-)]	chemotherapy	34	alive
31	F	46	yes	yes	no	yes	no	resection	small intestine (ileum)	subserosa	no	IV	1	S, M, L	positive	negative	negative	positive	positive	positive	positive	negative	60	positive	ND	chemotherapy	NA	NA
32	M	66	yes	yes	no	yes	yes	resection	small intestine (jejunum)	subserosa	yes	IV	1	S, M, L	positive	negative	negative	negative	positive	negative	negative	ND	80	positive	positive [TCRG: A(-), B(weakly+); TCRB: A(-), B(-), C(-); TCRD: A(+)]	NO chemotherapy/radiotherapy	3	dead
33	F	33	yes	yes	no	yes	no	biopsy	colon	NA	yes	II	0	M	positive	ND	ND	positive	positive	ND	ND	positive	90	positive	ND	chemotherapy	NA	NA
34	M	38	yes	no	nausea, vomiting	no	yes	resection	ileocecal junction	subserosa	yes	IV	1	S, M	positive	negative	negative	positive	positive	positive	positive	positive	80	positive	ND	NO chemotherapy/radiotherapy	NA	NA
35	M	61	yes	yes	fecal occult blood	no	yes	resection	small intestine	subserosa	no	I	0	S, M	positive	negative	negative	positive	positive	ND	ND	negative	70	positive	ND	chemotherapy (CHOP)	NA	NA
36	M	32	yes	yes	fecal occult blood	no	no	resection	colon	spread beyond intestinal wall	yes	II	0	S,M	positive	negative	negative	negative	positive	ND	ND	negative	70	positive	ND	chemotherapy (CVAD)	NA	NA
37	F	39	yes	yes	no	yes	yes	resection	ileocecal junction	spread beyond intestinal wall	no	II	0	S, M (scattered large cells)	positive	positive	negative	positive	positive	negative	negative	ND	70	positive	ND	chemotherapy (CVAD, DCIE+L-Asp)	18	dead (relapsed aefter 16 mo)
38	M	45	no	yes	no	no	no	resection	small intestine (duodenum)	subserosa	no	II	0	S, M, L	positive	negative	negative	positive	positive	negative	negative	negative	80	positive	ND	chemotherapy	5	dead
39	F	28	yes	no	no	no	yes	resection	colon	spread beyond intestinal wall	NA	II	0	S,M (scattered large cells)	positive	negative	negative	positive	positive	positive	positive	ND	80	positive	ND	NA	NA	NA
40	M	35	yes	no	no	no	no	resection	small intestine	subserosa	NA	I	0	S,M	positive	ND	ND	positive	positive	positive	positive	ND	60	positive	ND	NA	NA	NA
41	M	62	yes	yes	nausea, vomiting	yes	no	resection	ileocecal junction	subserosa	yes	II	0	M	positive	negative	negative	positive	positive	positive	positive	ND	60	positive	negative [TCRG: A(-), B(-)；TCRB：A(-), B(-), C(-)；TCRD：A(-)]	chemotherapy (L-Asp, DICE)	14	dead
42	F	69	yes	no	nausea, vomiting	no	no	biopsy	small intestine (duodenum)	NA	no	II	0	M	positive	ND	ND	positive	positive	negative	negative	ND	70	positive	ND	chemotherapy	3	dead
43	M	28	yes	yes	no	yes	no	biopsy	small intestine	NA	NA	I	0	M (scattered large cells)	positive	ND	ND	positive	positive	positive	ND	positive	90	positive	ND	NA	NA	NA
44	F	14	yes	yes	fecal occult blood	yes	no	resection	colon	subserosa	yes	IV	1	M	positive	negative	negative	positive	positive	negative	positive	negative	50	positive	ND	chemotherapy	NA	NA
45	F	67	yes	no	no	no	no	resection	small intestine	muscularis propria	no	I	0	M	positive	negative	positive	positive	positive	negative	ND	negative	90	positive	ND	chemotherapy (CHOP, MINE)	NA	NA
46	M	71	yes	no	intestinal obstruction	no	no	resection	small intestine (jejunum)	subserosa	no	IV	1	S, M, L	positive	ND	ND	positive	positive	positive	positive	ND	90	positive	ND	chemotherapy (CHOP)	4	dead
47	M	45	yes	yes	no	yes	yes	resection	colon	spread beyond intestinal wall	yes	II	0	S, M	positive	negative	ND	positive	positive	positive	positive	positive	70	positive	ND	NO chemotherapy/radiotherapy	3	dead
48	M	35	yes	no	no	no	no	resection	small intestine (ileum)	subserosa	no	I	0	S, M, L	positive	negative	negative	positive	positive	positive	positive	ND	90	positive	ND	chemotherapy (DICE)	66	alive (relapsed aefter 20 mo)
49	F	25	yes	yes	fecal occult blood, mass	yes	no	biopsy	ileocecal junction	NA	yes	II	0	S, M	positive	negative	negative	negative	positive	ND	positive	positive	90	positive	ND	chemotherapy	16	dead
50	M	21	yes	yes	no	yes	yes	resection	ileocecal junction	subserosa	NA	I	0	S, M, L	positive	negative	negative	positive	positive	positive	positive	negative	50	positive	positive [TCRG: A(weakly+), B(+); TCRB: A(-), B(-), C(weakly+); TCRD: A(weakly+)]	NA	NA	NA
51	M	38	yes	yes	no	yes	yes	resection	small intestine (ileum)	subserosa	no	I	0	S, M, L; multinucleated tumor giant cells	positive	negative	negative	positive	positive	positive	positive	negative	80	positive	positive [TCRG: A(-), B(-); TCRB: A(-), B(-), C(+);TCRD: A(-)]	NO chemotherapy/radiotherapy	NA	NA
52	M	33	no	yes	diarrhea, fecal occult blood	no	no	biopsy	colon	NA	no	I	0	M	positive	negative	negative	positive	negative	positive	negative	negative	50	positive	positive [TCRG: A(-), B(-); TCRB: A(+), B(-), C(+); TCRD: A(-)]	chemotherapy	19	alive
53	F	49	yes	no	no	no	no	biopsy	colon, small intestine (ileum)	NA	no	I	0	S, M, L	positive	ND	ND	positive	positive	positive	negative	positive	80	positive	ND	chemotherapy (CHOP, MINE)	56	dead
54	F	50	yes	no	no	no	yes	resection	small intestine, colon	subserosa	no	I	0	S, M, L	positive	negative	negative	positive	positive	negative	positive	negative	70	positive	ND	NA	NA	NA
55	M	50	no	yes	mass	no	no	resection	small intestine	spread beyond intestinal wall	NA	IV	1	S, M	positive	negative	negative	positive	positive	negative	positive	negative	70	positive	ND	NA	NA	NA
NOTES:
size of tumor cells*: S, small; M, medium; L, large.
NA, not available.
ND, not done.
